# Supplementary material for: New Perspectives on Sex Steroid Hormones Signaling in Cancer-Associated Fibroblasts of Non-Small Cell Lung Cancer
Source: Cancers (Basel). 2023 Jul 14;15(14):3620. doi: 10.3390/cancers15143620 (PMC10377312; doi:10.3390/cancers15143620)
Supplement: Supplementary file 1 [file cancers-15-03620-s001.zip]

Archive with 1 entries (1 files):
- cancers-2401522-supplementary.pdf
